# Supplementary material for: BRAF Inhibitors Induce Feedback Activation of RAS Pathway in Thyroid Cancer Cells
Source: Int J Mol Sci. 2021 May 27;22(11):5744. doi: 10.3390/ijms22115744 (PMC8198461; doi:10.3390/ijms22115744)
Supplement: Supplementary file 1 [file ijms-22-05744-s001.zip]

Archive with 1 entries (1 files):
- ijms-1222679-supplementary.pdf
